# Supplementary material for: In Vitro Fish Models for the Analysis of Ecotoxins and Temperature Increase in the Context of Global Warming
Source: Toxics. 2021 Nov 1;9(11):286. doi: 10.3390/toxics9110286 (PMC8618082; doi:10.3390/toxics9110286)
Supplement: Supplementary file 1 [file toxics-09-00286-s001.zip]

Archive with 1 entries (1 files):
- toxics-1380299-supplementary.pdf
